# Supplementary material for: Age‐Related Plasticity Integration in Male Cicadas Tettigetta isshikii: Are Adult Cicadas Capital Breeders?
Source: Ecol Evol. 2024 Nov 11;14(11):e70569. doi: 10.1002/ece3.70569 (PMC11554382; doi:10.1002/ece3.70569)
Supplement: Supplementary file 2 — Data S1. [file ECE3-14-e70569-s001.xlsx]

## Sheet: Datafile
id	time	day	plantuse	mass	calling
1	-1	-1	0	0.22	0
1	0	0	0	NA	1
1	1	0	0	NA	1
1	-1	1	NA	0.2	1
2	0	0	0	0.22	0
3	0	0	1	0.21	0
4	-1	0	0	0.16	1
5	0	0	0	0.18	1
6	0	-4	0	0.21	0
6	0	-3	0	NA	0
6	1	-3	NA	NA	0
6	-1	-2	0	NA	0
6	-1	4	1	0.14	1
6	0	4	NA	NA	1
7	1	-0.5	0	0.19	0
7	0	0.5	0	NA	0
8	0	0	0	NA	0
10	1	-2.5	0	0.24	0
10	0	0.5	1	NA	1
10	1	1.5	0	NA	0
10	0	1.5	1	NA	1
10	0	2.5	1	0.15	1
10	1	2.5	1	NA	0
11	1	0	1	0.13	0
13	-1	-3	0	0.16	1
13	0	-1	0	NA	1
13	-1	-1	1	NA	1
13	0	0	0	NA	1
13	0	1	1	NA	0
13	0	1	NA	0.14	1
13	1	1	NA	NA	0
13	0	2	0	NA	1
13	0	2	0	NA	1
13	-1	2	NA	0.14	1
13	1	3	1	0.15	1
14	-1	0	0	0.24	0
15	-1	0	0	0.2	1
16	-1	0	1	0.17	1
18	0	-3	0	0.15	1
18	0	-1	0	0.18	1
18	-1	0	1	0.13	1
18	-1	3	1	0.14	1
19	0	0	0	0.19	0
24	0	-1.5	1	0.21	1
24	1	1.5	1	0.19	0
25	0	-1.5	NA	0.2	1
25	0	1.5	0	0.16	1
25	1	1.5	1	NA	1
26	0	-1	1	0.2	0
26	-1	1	0	0.17	1
26	0	1	0	NA	1
26	-1	1	NA	0.17	1
27	1	-0.5	0	0.18	0
27	-1	0.5	0	0.16	0
27	0	0.5	0	NA	0
29	1	-2.5	1	0.21	0
29	0	-1.5	1	NA	0
29	-1	-1.5	1	0.14	0
29	1	-0.5	1	NA	1
29	0	-0.5	1	0.17	1
29	0	2.5	1	0.18	0
31	-1	0	0	0.21	0
32	0	0	0	0.16	0
33	0	-2	NA	0.15	1
33	1	-1	0	0.13	1
33	1	-1	1	NA	1
33	-1	0	1	0.15	0
33	0	0	1	NA	1
33	-1	1	0	0.16	0
33	0	1	0	NA	1
33	1	2	1	0.15	1
34	0	-2	0	0.16	0
34	-1	0	0	0.16	0
34	0	2	0	0.14	0
34	1	2	1	0.13	1
38	0	-1	1	0.14	1
38	0	1	0	NA	1
41	1	-1	0	NA	1
41	0	-1	1	0.15	0
41	1	0	1	0.16	1
41	-1	1	1	0.14	1
42	0	0	0	0.19	0
44	-1	-1	0	0.16	1
44	1	-1	1	NA	1
44	1	0	0	NA	1
44	0	1	0	0.13	1
45	0	-1	0	0.18	0
45	1	-1	1	NA	1
45	0	1	1	0.19	1
46	0	-1	0	0.19	0
46	1	1	1	0.18	0
47	0	0	0	NA	0
49	1	-1	1	0.16	1
49	0	1	0	0.16	1
50	1	0	0	0.17	0
53	0	0	1	0.14	1
54	-1	0	0	0.17	0
57	0	0	1	0.14	1
58	0	0	0	0.15	1
61	-1	0	0	0.18	0
62	0	0	0	0.15	0
63	0	0	1	0.15	0
65	1	0	0	0.21	1
